# Supplementary material for: Genome-wide assessment of the population structure and genetic diversity of four Portuguese native sheep breeds
Source: Front Genet. 2023 Jan 13;14:1109490. doi: 10.3389/fgene.2023.1109490 (PMC9880275; doi:10.3389/fgene.2023.1109490)
Supplement: Supplementary file 6 [file DataSheet1.ZIP]

Archive with 19 entries (19 files):
- k10.jpeg
- k11.jpeg
- k12.jpeg
- k13.jpeg
- k14.jpeg
- k15.jpeg
- k16.jpeg
- k17.jpeg
- k18.jpeg
- k19.jpeg
- k2.jpeg
- k20.jpeg
- k21.jpeg
- k3.jpeg
- k5.jpeg
- k6.jpeg
- k7.jpeg
- k8.jpeg
- k9.jpeg
